# Supplementary material for: The causal relationship between gut microbiota and biliary tract cancer: comprehensive bidirectional Mendelian randomization analysis
Source: Front Cell Infect Microbiol. 2024 Mar 15;14:1308742. doi: 10.3389/fcimb.2024.1308742 (PMC10978781; doi:10.3389/fcimb.2024.1308742)
Supplement: Supplementary Table 1 — Instrumental variables (selected SNPs) used in MR analysis of the association between gut microbiota and Biliary tract cancer. [file DataSheet_1.xlsx]

## Sheet: Supplementary Table S1
		Supplementary Table S1Instrumental variables(selected SNPs) used in MR analysis of the association between gut microbiota and Biliary Tract Cancer.
exposure	outcome	SNP	effect_allele.exposure	other_allele.exposure	effect_allele.outcome	other_allele.outcome	beta.exposure	beta.outcome	eaf.exposure	eaf.outcome	remove	palindromic	ambiguous	chr	pos	se.outcome	pval.outcome	mr_keep.outcome	data_source.outcome	chr.exposure	pos.exposure	se.exposure	pval.exposure	samplesize.exposure	mr_keep.exposure	pval_origin.exposure	data_source.exposure	action	mr_keep	reliability.exposure	R2	F
Class Lentisphaeria	Biliary Tract Cancer	rs1002941	A	G	A	G	-0.105025	-0.0928949	0.7207	0.67717	FALSE	FALSE	FALSE	15	101242690	0.0833167	0.264867	TRUE	igd	15	101242690	0.0233484	8.14836e-06	14306	TRUE	reported	igd	2	TRUE	high	0.00141234	20.2307
Class Lentisphaeria	Biliary Tract Cancer	rs17114848	G	A	G	A	0.152377	0.193774	0.1093	0.143271	FALSE	FALSE	FALSE	15	25162535	0.108952	0.0753182	TRUE	igd	15	25162535	0.0324332	4.05864e-06	14306	TRUE	reported	igd	2	TRUE	high	0.00154053	22.0698
Class Lentisphaeria	Biliary Tract Cancer	rs2031282	A	G	A	G	0.122368	-0.00896899	0.17	0.0293945	FALSE	FALSE	FALSE	13	20687179	0.226199	0.968372	TRUE	igd	13	20687179	0.0270329	4.38258e-06	14306	TRUE	reported	igd	2	TRUE	high	0.00143025	20.4875
Class Lentisphaeria	Biliary Tract Cancer	rs2825714	A	G	A	G	-0.13741	-0.0221907	0.1571	0.160185	FALSE	FALSE	FALSE	21	21023966	0.104873	0.832423	TRUE	igd	21	21023966	0.0289246	1.72211e-06	14306	TRUE	reported	igd	2	TRUE	high	0.00157507	22.5653
Class Lentisphaeria	Biliary Tract Cancer	rs72640280	A	G	A	G	0.220207	0.279817	0.0537	0.100504	FALSE	FALSE	FALSE	1	11943792	0.13464	0.0376851	TRUE	igd	1	11943792	0.0486196	5.18036e-06	14306	TRUE	reported	igd	2	TRUE	high	0.00143185	20.5106
Class Lentisphaeria	Biliary Tract Cancer	rs77599476	A	G	A	G	0.230292	-0.146637	0.0656	0.0228845	FALSE	FALSE	FALSE	20	61394262	0.270248	0.587404	TRUE	igd	20	61394262	0.0480168	1.86132e-06	14306	TRUE	reported	igd	2	TRUE	high	0.0016053	22.9991
Family Streptococcaceae	Biliary Tract Cancer	rs10028567	C	T	C	T	-0.0934027	0.0511723	0.0815	0.220123	FALSE	FALSE	FALSE	4	53657577	0.0936313	0.584701	TRUE	igd	4	53657577	0.0190343	3.72495e-06	14306	TRUE	reported	igd	2	TRUE	high	0.00168034	24.076
Family Streptococcaceae	Biliary Tract Cancer	rs11110281	T	C	T	C	-0.130554	0.0637764	0.0676	0.00137733	FALSE	FALSE	FALSE	12	100584014	1.03	0.950628	TRUE	igd	12	100584014	0.0225943	1.40136e-08	14306	TRUE	reported	igd	2	TRUE	high	0.00232837	33.3827
Family Streptococcaceae	Biliary Tract Cancer	rs2370083	G	T	G	T	-0.0842751	0.0886096	0.0885	0.0605076	FALSE	FALSE	FALSE	14	97526750	0.16157	0.583398	TRUE	igd	14	97526750	0.0184509	4.25667e-06	14306	TRUE	reported	igd	2	TRUE	high	0.00145617	20.8594
Family Streptococcaceae	Biliary Tract Cancer	rs2952251	G	A	G	A	0.0639298	-0.0213319	0.7475	0.813554	FALSE	FALSE	FALSE	8	10143164	0.101878	0.834146	TRUE	igd	8	10143164	0.0126525	3.72237e-07	14306	TRUE	reported	igd	2	TRUE	high	0.0017814	25.5266
Family Streptococcaceae	Biliary Tract Cancer	rs35344081	G	A	G	A	0.0609349	0.0267559	0.2406	0.0983079	FALSE	FALSE	FALSE	16	991253	0.134021	0.841763	TRUE	igd	16	991253	0.0129703	2.63846e-06	14306	TRUE	reported	igd	2	TRUE	high	0.00154044	22.0684
Family Streptococcaceae	Biliary Tract Cancer	rs4968759	A	G	A	G	-0.0544035	0.174698	0.4264	0.219957	FALSE	FALSE	FALSE	17	61298020	0.0954414	0.0671877	TRUE	igd	17	61298020	0.0111271	8.91887e-07	14306	TRUE	reported	igd	2	TRUE	high	0.00166819	23.9017
Family Streptococcaceae	Biliary Tract Cancer	rs57646748	G	A	G	A	-0.088021	-0.0355847	0.0676	0.361221	FALSE	FALSE	FALSE	4	37452858	0.0806918	0.659216	TRUE	igd	4	37452858	0.019876	7.88352e-06	14306	TRUE	reported	igd	2	TRUE	high	0.00136899	19.6089
Family Streptococcaceae	Biliary Tract Cancer	rs6806351	T	C	T	C	-0.0619209	0.00577745	0.2087	0.101424	FALSE	FALSE	FALSE	3	132058723	0.138727	0.966781	TRUE	igd	3	132058723	0.0135744	6.93793e-06	14306	TRUE	reported	igd	2	TRUE	high	0.00145239	20.8052
Family Streptococcaceae	Biliary Tract Cancer	rs77968078	G	A	G	A	-0.0993013	-0.0199165	0.0567	0.097029	FALSE	FALSE	FALSE	1	240441766	0.134593	0.882362	TRUE	igd	1	240441766	0.0224788	7.93341e-06	14306	TRUE	reported	igd	2	TRUE	high	0.00136224	19.5121
Family Streptococcaceae	Biliary Tract Cancer	rs7916711	A	G	A	G	0.0959639	-0.186534	0.0646	0.537077	FALSE	FALSE	FALSE	10	28588269	0.0772174	0.0157051	TRUE	igd	10	28588269	0.021545	6.32732e-06	14306	TRUE	reported	igd	2	TRUE	high	0.00138485	19.8364
Family Streptococcaceae	Biliary Tract Cancer	rs957755	T	G	T	G	-0.0642449	-0.0313499	0.1909	0.14284	FALSE	FALSE	FALSE	7	46778653	0.109561	0.77477	TRUE	igd	7	46778653	0.0142702	7.41515e-06	14306	TRUE	reported	igd	2	TRUE	high	0.00141476	20.2655
Family Streptococcaceae	Biliary Tract Cancer	rs9903102	C	A	C	A	-0.0693015	0.135999	0.164	0.282931	FALSE	FALSE	FALSE	17	80576624	0.0859084	0.113405	TRUE	igd	17	80576624	0.0154096	4.91802e-06	14306	TRUE	reported	igd	2	TRUE	high	0.00141179	20.2228
Family Veillonellaceae	Biliary Tract Cancer	rs11700976	C	A	C	A	0.0503337	-0.131656	0.4503	0.0256775	FALSE	FALSE	FALSE	21	35576123	0.25528	0.606042	TRUE	igd	21	35576123	0.0113763	9.2538e-06	14306	TRUE	reported	igd	2	TRUE	high	0.00136648	19.5729
Family Veillonellaceae	Biliary Tract Cancer	rs12668619	A	G	A	G	0.055301	-0.0274351	0.3549	0.727529	FALSE	FALSE	FALSE	7	21637810	0.087173	0.752974	TRUE	igd	7	21637810	0.0117654	2.57365e-06	14306	TRUE	reported	igd	2	TRUE	high	0.00154193	22.0898
Family Veillonellaceae	Biliary Tract Cancer	rs12741784	C	T	C	T	-0.0621452	-0.0616419	0.336	0.0560149	FALSE	FALSE	FALSE	1	50266126	0.192111	0.748313	TRUE	igd	1	50088819	0.0119266	1.28493e-07	14306	TRUE	reported	igd	2	TRUE	high	0.00189426	27.147
Family Veillonellaceae	Biliary Tract Cancer	rs1442060	A	G	A	G	0.0514024	0.033909	0.506	0.531933	FALSE	FALSE	FALSE	4	46366067	0.0769717	0.659547	TRUE	igd	4	46366067	0.0112125	4.50671e-06	14306	TRUE	reported	igd	2	TRUE	high	0.00146692	21.0136
Family Veillonellaceae	Biliary Tract Cancer	rs2175069	G	A	G	A	0.0526752	0.00100658	0.6143	0.441642	FALSE	FALSE	FALSE	4	23317124	0.0772066	0.989598	TRUE	igd	4	23317124	0.0114886	4.63554e-06	14306	TRUE	reported	igd	2	TRUE	high	0.00146731	21.0193
Family Veillonellaceae	Biliary Tract Cancer	rs2561116	T	G	T	G	-0.083617	0.120897	0.1133	0.137589	FALSE	FALSE	FALSE	5	38348199	0.110955	0.275887	TRUE	igd	5	38348199	0.0187159	7.88515e-06	14306	TRUE	reported	igd	2	TRUE	high	0.0013933	19.9575
Family Veillonellaceae	Biliary Tract Cancer	rs2585520	G	T	G	T	-0.0904972	0.193079	0.0825	0.201247	FALSE	FALSE	FALSE	13	78785141	0.0956653	0.0435622	TRUE	igd	13	78785141	0.0200428	5.26926e-06	14306	TRUE	reported	igd	2	TRUE	high	0.00142304	20.3842
Family Veillonellaceae	Biliary Tract Cancer	rs4263802	A	G	A	G	-0.050942	0.03375	0.6163	0.79426	FALSE	FALSE	FALSE	8	138319508	0.0955196	0.723841	TRUE	igd	8	138319508	0.0114921	7.45006e-06	14306	TRUE	reported	igd	2	TRUE	high	0.00137164	19.6468
Family Veillonellaceae	Biliary Tract Cancer	rs4461038	G	A	G	A	0.0554965	-0.013217	0.6938	0.862308	FALSE	FALSE	FALSE	15	78546996	0.11163	0.905751	TRUE	igd	15	78546996	0.0119467	3.73474e-06	14306	TRUE	reported	igd	2	TRUE	high	0.00150613	21.5762
Family Veillonellaceae	Biliary Tract Cancer	rs4797169	T	C	T	C	0.0587799	-0.150073	0.2505	0.231135	FALSE	FALSE	FALSE	18	462180	0.094864	0.113654	TRUE	igd	18	462180	0.0128297	4.49345e-06	14306	TRUE	reported	igd	2	TRUE	high	0.00146511	20.9877
Family Veillonellaceae	Biliary Tract Cancer	rs61264131	A	C	A	C	0.202367	-0.0814427	0.0497	0.210509	FALSE	FALSE	FALSE	6	139188534	0.0978501	0.405228	TRUE	igd	6	139188534	0.0464388	6.74544e-06	14306	TRUE	reported	igd	2	TRUE	high	0.00132563	18.987
Family Veillonellaceae	Biliary Tract Cancer	rs6692542	G	A	G	A	-0.0534397	-0.023667	0.6272	0.910924	FALSE	FALSE	FALSE	1	244391618	0.135512	0.861356	TRUE	igd	1	244391618	0.0118254	8.67981e-06	14306	TRUE	reported	igd	2	TRUE	high	0.00142547	20.4191
Family Veillonellaceae	Biliary Tract Cancer	rs6909981	C	T	C	T	-0.0638696	0.0913083	0.2018	0.190196	FALSE	FALSE	FALSE	6	75534152	0.0983576	0.353237	TRUE	igd	6	75534152	0.0141765	5.47621e-06	14306	TRUE	reported	igd	2	TRUE	high	0.00141683	20.295
Family Veillonellaceae	Biliary Tract Cancer	rs79535861	A	C	A	C	0.100666	-0.277054	0.0885	0.0189025	FALSE	FALSE	FALSE	13	38326692	0.310989	0.372994	TRUE	igd	13	38326692	0.0207016	1.57688e-06	14306	TRUE	reported	igd	2	TRUE	high	0.00165015	23.6427
Family Veillonellaceae	Biliary Tract Cancer	rs9345168	A	C	A	C	-0.0509102	0.19701	0.5338	0.893862	FALSE	FALSE	FALSE	6	92380922	0.124498	0.113551	TRUE	igd	6	92380922	0.0113253	8.48887e-06	14306	TRUE	reported	igd	2	TRUE	high	0.00141052	20.2046
Genus Dorea	Biliary Tract Cancer	rs12537781	T	C	T	C	-0.055544	0.000161363	0.2296	0.134412	FALSE	FALSE	FALSE	7	154978183	0.112688	0.998857	TRUE	igd	7	154978183	0.0125223	9.15145e-06	14306	TRUE	reported	igd	2	TRUE	high	0.00137338	19.6719
Genus Dorea	Biliary Tract Cancer	rs13279148	G	A	G	A	0.0715309	-0.157985	0.166	0.0216757	FALSE	FALSE	FALSE	8	127905865	0.277197	0.568721	TRUE	igd	8	127905865	0.0150878	2.25284e-06	14306	TRUE	reported	igd	2	TRUE	high	0.00156868	22.4737
Genus Dorea	Biliary Tract Cancer	rs1899291	T	C	T	C	-0.0697217	0.0507784	0.8718	0.754725	FALSE	FALSE	FALSE	4	60992340	0.0896114	0.570951	TRUE	igd	4	60992340	0.0150285	4.56688e-06	14306	TRUE	reported	igd	2	TRUE	high	0.00150222	21.5201
Genus Dorea	Biliary Tract Cancer	rs3005511	G	A	G	A	-0.0516127	0.104812	0.664	0.53679	FALSE	FALSE	FALSE	6	74605806	0.0767004	0.171779	TRUE	igd	6	74605806	0.0112852	5.28701e-06	14306	TRUE	reported	igd	2	TRUE	high	0.00145996	20.9138
Genus Dorea	Biliary Tract Cancer	rs345219	G	T	G	T	0.0497368	-0.0709202	0.6243	0.904356	FALSE	FALSE	FALSE	3	6826520	0.142039	0.617568	TRUE	igd	3	6826520	0.0112621	8.80055e-06	14306	TRUE	reported	igd	2	TRUE	high	0.00136147	19.501
Genus Dorea	Biliary Tract Cancer	rs3752849	G	A	G	A	0.163846	-0.207393	0.0328	0.0748737	FALSE	FALSE	FALSE	11	8729057	0.154979	0.18083	TRUE	igd	11	8729057	0.036608	7.68051e-06	14306	TRUE	reported	igd	2	TRUE	high	0.00139828	20.029
Genus Dorea	Biliary Tract Cancer	rs4793307	C	T	C	T	0.0574165	-0.117141	0.2455	0.074863	FALSE	FALSE	FALSE	17	70733523	0.152779	0.443239	TRUE	igd	17	70733523	0.0122472	4.00691e-06	14306	TRUE	reported	igd	2	TRUE	high	0.00153396	21.9755
Genus Eubacterium hallii Group	Biliary Tract Cancer	rs10798999	C	T	C	T	0.0601661	0.105526	0.2157	0.257033	FALSE	FALSE	FALSE	1	34308917	0.0886697	0.234007	TRUE	igd	1	34308917	0.0126752	2.60555e-06	14306	TRUE	reported	igd	2	TRUE	high	0.00157251	22.5286
Genus Eubacterium hallii Group	Biliary Tract Cancer	rs10808115	C	A	C	A	0.0504747	0.209052	0.5219	0.611938	FALSE	FALSE	FALSE	7	100635375	0.0799698	0.0089454	TRUE	igd	7	100635375	0.0109922	4.42446e-06	14306	TRUE	reported	igd	2	TRUE	high	0.0014717	21.0823
Genus Eubacterium hallii Group	Biliary Tract Cancer	rs138531890	A	G	A	G	0.153138	0.207599	0.0537	0.0525325	FALSE	FALSE	FALSE	3	195238086	0.184209	0.259754	TRUE	igd	3	195238086	0.0349456	5.43063e-06	14306	TRUE	reported	igd	2	TRUE	high	0.00134054	19.2008
Genus Eubacterium hallii Group	Biliary Tract Cancer	rs17074066	T	C	T	C	-0.0813986	0.0367522	0.0915	0.204106	FALSE	FALSE	FALSE	4	183709536	0.0947142	0.697991	TRUE	igd	4	183709536	0.0189272	9.3491e-06	14306	TRUE	reported	igd	2	TRUE	high	0.00129117	18.4927
Genus Eubacterium hallii Group	Biliary Tract Cancer	rs17474256	G	A	G	A	0.0810805	0.0783099	0.1233	0.0965771	FALSE	FALSE	FALSE	1	104524676	0.128792	0.543164	TRUE	igd	1	104524676	0.0184573	9.45453e-06	14306	TRUE	reported	igd	2	TRUE	high	0.00134708	19.2946
Genus Eubacterium hallii Group	Biliary Tract Cancer	rs281379	A	G	A	G	-0.0499523	-0.840407	0.4602	4.81734e-05	FALSE	FALSE	FALSE	19	49214274	5.54892	0.879618	TRUE	igd	19	49214274	0.0112153	9.32803e-06	14306	TRUE	reported	igd	2	TRUE	high	0.00138474	19.8348
Genus Eubacterium hallii Group	Biliary Tract Cancer	rs28584818	A	G	A	G	0.126115	0.0577545	0.0686	0.0454491	FALSE	FALSE	FALSE	3	64664456	0.19673	0.769084	TRUE	igd	3	64664456	0.0268627	4.43231e-06	14306	TRUE	reported	igd	2	TRUE	high	0.00153832	22.0381
Genus Eubacterium hallii Group	Biliary Tract Cancer	rs630939	C	T	C	T	-0.0508914	-0.0878192	0.3996	0.38684	FALSE	FALSE	FALSE	18	48384463	0.0901028	0.32973	TRUE	igd	18	48384463	0.0114352	9.15756e-06	14306	TRUE	reported	igd	2	TRUE	high	0.00138255	19.8034
Genus Eubacterium hallii Group	Biliary Tract Cancer	rs74018587	C	T	C	T	0.208943	0.0997912	0.0368	0.172416	FALSE	FALSE	FALSE	15	62014160	0.101774	0.32683	TRUE	igd	15	62014160	0.043822	3.70254e-06	14306	TRUE	reported	igd	2	TRUE	high	0.00158659	22.7306
Genus Eubacterium hallii Group	Biliary Tract Cancer	rs78056098	G	T	G	T	-0.0507411	-0.0748575	0.3608	0.460846	FALSE	FALSE	FALSE	11	123789877	0.0770339	0.331176	TRUE	igd	11	123789877	0.0113758	8.2882e-06	14306	TRUE	reported	igd	2	TRUE	high	0.00138878	19.8928
Genus Eubacterium hallii Group	Biliary Tract Cancer	rs949971	T	G	T	G	-0.0540164	0.0846022	0.3837	0.0176469	FALSE	FALSE	FALSE	3	110283389	0.302243	0.779543	TRUE	igd	3	110283389	0.0116101	3.29003e-06	14306	TRUE	reported	igd	2	TRUE	high	0.00151079	21.6431
Genus Lachnospiraceae FCS020 Group	Biliary Tract Cancer	rs10093861	G	A	G	A	-0.0568869	-0.00208241	0.498	0.767788	FALSE	FALSE	FALSE	8	121244406	0.0914933	0.981842	TRUE	igd	8	121244406	0.0121152	3.05626e-06	14306	TRUE	reported	igd	2	TRUE	high	0.00153878	22.0446
Genus Lachnospiraceae FCS020 Group	Biliary Tract Cancer	rs1363769	C	T	C	T	0.200628	0.192853	0.9672	0.770369	FALSE	FALSE	FALSE	19	17865305	0.0917384	0.0355345	TRUE	igd	19	17865305	0.0449372	1.58161e-06	14306	TRUE	reported	igd	2	TRUE	high	0.00139139	19.9301
Genus Lachnospiraceae FCS020 Group	Biliary Tract Cancer	rs2322265	C	T	C	T	-0.0666305	-0.267608	0.2555	0.001905	FALSE	FALSE	FALSE	4	166588085	0.851323	0.75326	TRUE	igd	4	166588085	0.0141577	5.20811e-06	14306	TRUE	reported	igd	2	TRUE	high	0.00154586	22.1462
Genus Lachnospiraceae FCS020 Group	Biliary Tract Cancer	rs2862811	C	T	C	T	-0.0564927	-0.184493	0.5457	0.584505	FALSE	FALSE	FALSE	3	165996415	0.0779855	0.0179941	TRUE	igd	3	165996415	0.0121736	3.91913e-06	14306	TRUE	reported	igd	2	TRUE	high	0.00150306	21.5321
Genus Lachnospiraceae FCS020 Group	Biliary Tract Cancer	rs35035870	T	C	T	C	-0.190615	0.136428	0.0358	0.0212648	FALSE	FALSE	FALSE	11	3248876	0.28525	0.632454	TRUE	igd	11	3248876	0.0414403	2.62029e-06	14306	TRUE	reported	igd	2	TRUE	high	0.00147675	21.1547
Genus Lachnospiraceae FCS020 Group	Biliary Tract Cancer	rs3999074	G	T	G	T	-0.0550587	-0.0571104	0.4781	0.696013	FALSE	FALSE	FALSE	10	65563647	0.0832392	0.492651	TRUE	igd	10	65563647	0.0121847	6.55043e-06	14306	TRUE	reported	igd	2	TRUE	high	0.00142523	20.4156
Genus Lachnospiraceae FCS020 Group	Biliary Tract Cancer	rs4452603	T	G	T	G	0.0604208	-0.0947276	0.2863	0.356628	FALSE	FALSE	FALSE	6	71966268	0.0871097	0.276837	TRUE	igd	6	71966268	0.0135965	8.98194e-06	14306	TRUE	reported	igd	2	TRUE	high	0.00137848	19.745
Genus Lachnospiraceae FCS020 Group	Biliary Tract Cancer	rs7249113	G	A	G	A	0.0679483	0.0233325	0.2813	0.402536	FALSE	FALSE	FALSE	19	2571232	0.0804037	0.771671	TRUE	igd	19	2571232	0.0133496	3.721e-07	14306	TRUE	reported	igd	2	TRUE	high	0.00180766	25.9036
Genus Lachnospiraceae FCS020 Group	Biliary Tract Cancer	rs9308097	G	A	G	A	-0.055381	-0.0155806	0.5477	0.538973	FALSE	FALSE	FALSE	4	165786478	0.083785	0.852477	TRUE	igd	4	165786478	0.0123659	7.47291e-06	14306	TRUE	reported	igd	2	TRUE	high	0.00140005	20.0544
Genus Lachnospiraceae FCS020 Group	Biliary Tract Cancer	rs9788306	C	T	C	T	-0.062804	-0.132118	0.2843	0.320581	FALSE	FALSE	FALSE	13	40419314	0.0824009	0.108857	TRUE	igd	13	40419314	0.0130744	1.38618e-06	14306	TRUE	reported	igd	2	TRUE	high	0.00161032	23.0712
Order Victivallales	Biliary Tract Cancer	rs1002941	A	G	A	G	-0.105025	-0.0928949	0.7207	0.67717	FALSE	FALSE	FALSE	15	101242690	0.0833167	0.264867	TRUE	igd	15	101242690	0.0233484	8.14836e-06	14306	TRUE	reported	igd	2	TRUE	high	0.00141234	20.2307
Order Victivallales	Biliary Tract Cancer	rs17114848	G	A	G	A	0.152377	0.193774	0.1093	0.143271	FALSE	FALSE	FALSE	15	25162535	0.108952	0.0753182	TRUE	igd	15	25162535	0.0324332	4.05864e-06	14306	TRUE	reported	igd	2	TRUE	high	0.00154053	22.0698
Order Victivallales	Biliary Tract Cancer	rs2031282	A	G	A	G	0.122368	-0.00896899	0.17	0.0293945	FALSE	FALSE	FALSE	13	20687179	0.226199	0.968372	TRUE	igd	13	20687179	0.0270329	4.38258e-06	14306	TRUE	reported	igd	2	TRUE	high	0.00143025	20.4875
Order Victivallales	Biliary Tract Cancer	rs2825714	A	G	A	G	-0.13741	-0.0221907	0.1571	0.160185	FALSE	FALSE	FALSE	21	21023966	0.104873	0.832423	TRUE	igd	21	21023966	0.0289246	1.72211e-06	14306	TRUE	reported	igd	2	TRUE	high	0.00157507	22.5653
Order Victivallales	Biliary Tract Cancer	rs72640280	A	G	A	G	0.220207	0.279817	0.0537	0.100504	FALSE	FALSE	FALSE	1	11943792	0.13464	0.0376851	TRUE	igd	1	11943792	0.0486196	5.18036e-06	14306	TRUE	reported	igd	2	TRUE	high	0.00143185	20.5106
Order Victivallales	Biliary Tract Cancer	rs77599476	A	G	A	G	0.230292	-0.146637	0.0656	0.0228845	FALSE	FALSE	FALSE	20	61394262	0.270248	0.587404	TRUE	igd	20	61394262	0.0480168	1.86132e-06	14306	TRUE	reported	igd	2	TRUE	high	0.0016053	22.9991
