# Supplementary material for: The causal relationship between gut microbiota and biliary tract cancer: comprehensive bidirectional Mendelian randomization analysis
Source: Front Cell Infect Microbiol. 2024 Mar 15;14:1308742. doi: 10.3389/fcimb.2024.1308742 (PMC10978781; doi:10.3389/fcimb.2024.1308742)
Supplement: Supplementary Table 2 — Instrumental variables (selected SNPs) used in bidirectional MR analysis of the association between Biliary tract cancer and gut microbiota. [file DataSheet_2.xlsx]

## Sheet: Supplementary Table S2
		Supplementary Table S2 Instrumental variables (selected SNPs)used in bidirectional MR analysis of the association between Biliary Tract Cancer and gut microbiota.
exposure	outcome	SNP	effect_allele.exposure	other_allele.exposure	effect_allele.outcome	other_allele.outcome	beta.exposure	beta.outcome	eaf.exposure	remove	palindromic	ambiguous	id.outcome	chr	pos	se.outcome	samplesize.outcome	pval.outcome	mr_keep.outcome	pos.exposure	chr.exposure	pval.exposure	se.exposure	id.exposure	exposure	mr_keep.exposure	pval_origin.exposure	data_source.exposure	action	mr_keep	reliability.exposure
Biliary Tract Cancer	Genus Anaerofilum	rs12411279	T	C	T	C	0.838711	0.0694155	0.0636	FALSE	FALSE	FALSE	ebi-a-GCST90016965	1	12298417	0.046743	14306	0.0966051	TRUE	12298417	1	6.01132e-06	0.18531	bbj-a-92	|| id:bbj-a-92	TRUE	reported	igd	2	TRUE	high
Biliary Tract Cancer	Genus Anaerofilum	rs142227790	T	C	T	C	0.457577	-0.0193069	0.168	FALSE	FALSE	FALSE	ebi-a-GCST90016965	6	153891744	0.026429	14306	0.480586	TRUE	153891744	6	5.72387e-06	0.100869	bbj-a-92	|| id:bbj-a-92	TRUE	reported	igd	2	TRUE	high
Biliary Tract Cancer	Genus Anaerofilum	rs175870	G	A	G	A	-0.615851	-0.0167806	0.5775	FALSE	FALSE	FALSE	ebi-a-GCST90016965	6	151222506	0.0202711	14306	0.404054	TRUE	151222506	6	6.44065e-06	0.136511	bbj-a-92	|| id:bbj-a-92	TRUE	reported	igd	2	TRUE	high
Biliary Tract Cancer	Genus Anaerofilum	rs392572	G	A	G	A	-1.48791	-0.00795609	0.7187	FALSE	FALSE	FALSE	ebi-a-GCST90016965	15	47743625	0.0219478	14306	0.829957	TRUE	47743625	15	9.12074e-07	0.303054	bbj-a-92	|| id:bbj-a-92	TRUE	reported	igd	2	TRUE	high
Biliary Tract Cancer	Genus Anaerofilum	rs58062527	C	T	C	T	-0.36551	-0.0306319	0.3738	FALSE	FALSE	FALSE	ebi-a-GCST90016965	2	105026282	0.0203789	14306	0.139513	TRUE	105026282	2	3.8539e-06	0.0791298	bbj-a-92	|| id:bbj-a-92	TRUE	reported	igd	2	TRUE	high
Biliary Tract Cancer	Genus Anaerofilum	rs6568658	T	C	T	C	0.625063	0.00952734	0.5288	FALSE	FALSE	FALSE	ebi-a-GCST90016965	6	111170960	0.0199335	14306	0.641548	TRUE	111170960	6	5.95552e-06	0.138045	bbj-a-92	|| id:bbj-a-92	TRUE	reported	igd	2	TRUE	high
Biliary Tract Cancer	Genus Anaerofilum	rs7172538	C	A	C	A	0.411133	0.0126482	0.2326	FALSE	FALSE	FALSE	ebi-a-GCST90016965	15	83451169	0.0243241	14306	0.597606	TRUE	83451169	15	6.31873e-06	0.0910506	bbj-a-92	|| id:bbj-a-92	TRUE	reported	igd	2	TRUE	high
Biliary Tract Cancer	Genus Anaerofilum	rs72673027	T	C	T	C	0.944966	-0.0039149	0.2664	FALSE	FALSE	FALSE	ebi-a-GCST90016965	14	44002036	0.0235601	14306	0.871778	TRUE	44002036	14	2.51414e-06	0.200759	bbj-a-92	|| id:bbj-a-92	TRUE	reported	igd	2	TRUE	high
Biliary Tract Cancer	Genus Anaerofilum	rs72801253	T	C	T	C	2.57253	0.0706682	0.1153	FALSE	FALSE	FALSE	ebi-a-GCST90016965	10	56113231	0.030414	14306	0.02065	TRUE	56113231	10	2.41068e-06	0.545542	bbj-a-92	|| id:bbj-a-92	TRUE	reported	igd	2	TRUE	high
Biliary Tract Cancer	Genus Anaerofilum	rs9553392	A	G	A	G	-0.427419	-0.00847709	0.1302	FALSE	FALSE	FALSE	ebi-a-GCST90016965	13	25223355	0.0275592	14306	0.768667	TRUE	25223355	13	1.23291e-06	0.0881226	bbj-a-92	|| id:bbj-a-92	TRUE	reported	igd	2	TRUE	high
Biliary Tract Cancer	Genus Anaerofilum	rs9834954	A	G	A	G	-0.35011	0.0240862	0.6352	FALSE	FALSE	FALSE	ebi-a-GCST90016965	3	151287049	0.0206399	14306	0.241538	TRUE	151287049	3	6.57643e-06	0.0776822	bbj-a-92	|| id:bbj-a-92	TRUE	reported	igd	2	TRUE	high
Biliary Tract Cancer	Genus Enterorhabdus	rs12411279	T	C	T	C	0.838711	0.0115016	0.0636	FALSE	FALSE	FALSE	ebi-a-GCST90016992	1	12298417	0.0370852	14306	0.744336	TRUE	12298417	1	6.01132e-06	0.18531	bbj-a-92	|| id:bbj-a-92	TRUE	reported	igd	2	TRUE	high
Biliary Tract Cancer	Genus Enterorhabdus	rs142227790	T	C	T	C	0.457577	-0.00992522	0.168	FALSE	FALSE	FALSE	ebi-a-GCST90016992	6	153891744	0.0216088	14306	0.656588	TRUE	153891744	6	5.72387e-06	0.100869	bbj-a-92	|| id:bbj-a-92	TRUE	reported	igd	2	TRUE	high
Biliary Tract Cancer	Genus Enterorhabdus	rs175870	G	A	G	A	-0.615851	-0.00859103	0.5775	FALSE	FALSE	FALSE	ebi-a-GCST90016992	6	151222506	0.0166135	14306	0.60897	TRUE	151222506	6	6.44065e-06	0.136511	bbj-a-92	|| id:bbj-a-92	TRUE	reported	igd	2	TRUE	high
Biliary Tract Cancer	Genus Enterorhabdus	rs392572	G	A	G	A	-1.48791	0.0457917	0.7187	FALSE	FALSE	FALSE	ebi-a-GCST90016992	15	47743625	0.0180315	14306	0.0119256	TRUE	47743625	15	9.12074e-07	0.303054	bbj-a-92	|| id:bbj-a-92	TRUE	reported	igd	2	TRUE	high
Biliary Tract Cancer	Genus Enterorhabdus	rs58062527	C	T	C	T	-0.36551	0.0146296	0.3738	FALSE	FALSE	FALSE	ebi-a-GCST90016992	2	105026282	0.016589	14306	0.379298	TRUE	105026282	2	3.8539e-06	0.0791298	bbj-a-92	|| id:bbj-a-92	TRUE	reported	igd	2	TRUE	high
Biliary Tract Cancer	Genus Enterorhabdus	rs6568658	T	C	T	C	0.625063	0.00431398	0.5288	FALSE	FALSE	FALSE	ebi-a-GCST90016992	6	111170960	0.016336	14306	0.793582	TRUE	111170960	6	5.95552e-06	0.138045	bbj-a-92	|| id:bbj-a-92	TRUE	reported	igd	2	TRUE	high
Biliary Tract Cancer	Genus Enterorhabdus	rs7172538	C	A	C	A	0.411133	0.0150509	0.2326	FALSE	FALSE	FALSE	ebi-a-GCST90016992	15	83451169	0.0198494	14306	0.435029	TRUE	83451169	15	6.31873e-06	0.0910506	bbj-a-92	|| id:bbj-a-92	TRUE	reported	igd	2	TRUE	high
Biliary Tract Cancer	Genus Enterorhabdus	rs72673027	T	C	T	C	0.944966	-0.0342007	0.2664	FALSE	FALSE	FALSE	ebi-a-GCST90016992	14	44002036	0.0190412	14306	0.0658734	TRUE	44002036	14	2.51414e-06	0.200759	bbj-a-92	|| id:bbj-a-92	TRUE	reported	igd	2	TRUE	high
Biliary Tract Cancer	Genus Enterorhabdus	rs72801253	T	C	T	C	2.57253	-0.0287997	0.1153	FALSE	FALSE	FALSE	ebi-a-GCST90016992	10	56113231	0.0249313	14306	0.25751	TRUE	56113231	10	2.41068e-06	0.545542	bbj-a-92	|| id:bbj-a-92	TRUE	reported	igd	2	TRUE	high
Biliary Tract Cancer	Genus Enterorhabdus	rs9553392	A	G	A	G	-0.427419	-0.00899638	0.1302	FALSE	FALSE	FALSE	ebi-a-GCST90016992	13	25223355	0.0224011	14306	0.690254	TRUE	25223355	13	1.23291e-06	0.0881226	bbj-a-92	|| id:bbj-a-92	TRUE	reported	igd	2	TRUE	high
Biliary Tract Cancer	Genus Enterorhabdus	rs9834954	A	G	A	G	-0.35011	-0.00978485	0.6352	FALSE	FALSE	FALSE	ebi-a-GCST90016992	3	151287049	0.0169279	14306	0.569331	TRUE	151287049	3	6.57643e-06	0.0776822	bbj-a-92	|| id:bbj-a-92	TRUE	reported	igd	2	TRUE	high
Biliary Tract Cancer	Genus Hungatella	rs12411279	T	C	T	C	0.838711	-0.0502632	0.0636	FALSE	FALSE	FALSE	ebi-a-GCST90017017	1	12368336	0.0489191	14306	0.315049	TRUE	12298417	1	6.01132e-06	0.18531	bbj-a-92	|| id:bbj-a-92	TRUE	reported	igd	2	TRUE	high
Biliary Tract Cancer	Genus Hungatella	rs142227790	T	C	T	C	0.457577	0.0293909	0.168	FALSE	FALSE	FALSE	ebi-a-GCST90017017	6	153891744	0.0288449	14306	0.298191	TRUE	153891744	6	5.72387e-06	0.100869	bbj-a-92	|| id:bbj-a-92	TRUE	reported	igd	2	TRUE	high
Biliary Tract Cancer	Genus Hungatella	rs175870	G	A	G	A	-0.615851	-0.0061942	0.5775	FALSE	FALSE	FALSE	ebi-a-GCST90017017	6	151222506	0.0223297	14306	0.832535	TRUE	151222506	6	6.44065e-06	0.136511	bbj-a-92	|| id:bbj-a-92	TRUE	reported	igd	2	TRUE	high
Biliary Tract Cancer	Genus Hungatella	rs392572	G	A	G	A	-1.48791	-0.0301441	0.7187	FALSE	FALSE	FALSE	ebi-a-GCST90017017	15	47743625	0.0246042	14306	0.257611	TRUE	47743625	15	9.12074e-07	0.303054	bbj-a-92	|| id:bbj-a-92	TRUE	reported	igd	2	TRUE	high
Biliary Tract Cancer	Genus Hungatella	rs58062527	C	T	C	T	-0.36551	0.0230373	0.3738	FALSE	FALSE	FALSE	ebi-a-GCST90017017	2	105026282	0.0229462	14306	0.312673	TRUE	105026282	2	3.8539e-06	0.0791298	bbj-a-92	|| id:bbj-a-92	TRUE	reported	igd	2	TRUE	high
Biliary Tract Cancer	Genus Hungatella	rs6568658	T	C	T	C	0.625063	0.00249076	0.5288	FALSE	FALSE	FALSE	ebi-a-GCST90017017	6	111170960	0.0218839	14306	0.898728	TRUE	111170960	6	5.95552e-06	0.138045	bbj-a-92	|| id:bbj-a-92	TRUE	reported	igd	2	TRUE	high
Biliary Tract Cancer	Genus Hungatella	rs7172538	C	A	C	A	0.411133	-0.00755131	0.2326	FALSE	FALSE	FALSE	ebi-a-GCST90017017	15	83451169	0.0272666	14306	0.7568	TRUE	83451169	15	6.31873e-06	0.0910506	bbj-a-92	|| id:bbj-a-92	TRUE	reported	igd	2	TRUE	high
Biliary Tract Cancer	Genus Hungatella	rs72673027	T	C	T	C	0.944966	0.0162747	0.2664	FALSE	FALSE	FALSE	ebi-a-GCST90017017	14	44002036	0.0268977	14306	0.562327	TRUE	44002036	14	2.51414e-06	0.200759	bbj-a-92	|| id:bbj-a-92	TRUE	reported	igd	2	TRUE	high
Biliary Tract Cancer	Genus Hungatella	rs72801253	T	C	T	C	2.57253	0.0566739	0.1153	FALSE	FALSE	FALSE	ebi-a-GCST90017017	10	56113231	0.0336218	14306	0.0970979	TRUE	56113231	10	2.41068e-06	0.545542	bbj-a-92	|| id:bbj-a-92	TRUE	reported	igd	2	TRUE	high
Biliary Tract Cancer	Genus Hungatella	rs9553392	A	G	A	G	-0.427419	-0.0104323	0.1302	FALSE	FALSE	FALSE	ebi-a-GCST90017017	13	25223355	0.0298633	14306	0.769582	TRUE	25223355	13	1.23291e-06	0.0881226	bbj-a-92	|| id:bbj-a-92	TRUE	reported	igd	2	TRUE	high
Biliary Tract Cancer	Genus Hungatella	rs9834954	A	G	A	G	-0.35011	-0.0205503	0.6352	FALSE	FALSE	FALSE	ebi-a-GCST90017017	3	151287049	0.0226517	14306	0.377985	TRUE	151287049	3	6.57643e-06	0.0776822	bbj-a-92	|| id:bbj-a-92	TRUE	reported	igd	2	TRUE	high
Biliary Tract Cancer	Genus Paraprevotella	rs12411279	T	C	T	C	0.838711	0.0185584	0.0636	FALSE	FALSE	FALSE	ebi-a-GCST90017040	1	12298417	0.0397681	14306	0.633273	TRUE	12298417	1	6.01132e-06	0.18531	bbj-a-92	|| id:bbj-a-92	TRUE	reported	igd	2	TRUE	high
Biliary Tract Cancer	Genus Paraprevotella	rs142227790	T	C	T	C	0.457577	0.00838676	0.168	FALSE	FALSE	FALSE	ebi-a-GCST90017040	6	153891744	0.0218909	14306	0.74072	TRUE	153891744	6	5.72387e-06	0.100869	bbj-a-92	|| id:bbj-a-92	TRUE	reported	igd	2	TRUE	high
Biliary Tract Cancer	Genus Paraprevotella	rs175870	G	A	G	A	-0.615851	0.0151244	0.5775	FALSE	FALSE	FALSE	ebi-a-GCST90017040	6	151222506	0.0173147	14306	0.381952	TRUE	151222506	6	6.44065e-06	0.136511	bbj-a-92	|| id:bbj-a-92	TRUE	reported	igd	2	TRUE	high
Biliary Tract Cancer	Genus Paraprevotella	rs392572	G	A	G	A	-1.48791	-0.015733	0.7187	FALSE	FALSE	FALSE	ebi-a-GCST90017040	15	47743625	0.0192392	14306	0.389873	TRUE	47743625	15	9.12074e-07	0.303054	bbj-a-92	|| id:bbj-a-92	TRUE	reported	igd	2	TRUE	high
Biliary Tract Cancer	Genus Paraprevotella	rs58062527	C	T	C	T	-0.36551	0.00699662	0.3738	FALSE	FALSE	FALSE	ebi-a-GCST90017040	2	105026282	0.0174162	14306	0.694314	TRUE	105026282	2	3.8539e-06	0.0791298	bbj-a-92	|| id:bbj-a-92	TRUE	reported	igd	2	TRUE	high
Biliary Tract Cancer	Genus Paraprevotella	rs6568658	T	C	T	C	0.625063	0.0254032	0.5288	FALSE	FALSE	FALSE	ebi-a-GCST90017040	6	111170960	0.0167878	14306	0.132799	TRUE	111170960	6	5.95552e-06	0.138045	bbj-a-92	|| id:bbj-a-92	TRUE	reported	igd	2	TRUE	high
Biliary Tract Cancer	Genus Paraprevotella	rs7172538	C	A	C	A	0.411133	-0.00380031	0.2326	FALSE	FALSE	FALSE	ebi-a-GCST90017040	15	83451169	0.0206251	14306	0.861104	TRUE	83451169	15	6.31873e-06	0.0910506	bbj-a-92	|| id:bbj-a-92	TRUE	reported	igd	2	TRUE	high
Biliary Tract Cancer	Genus Paraprevotella	rs72673027	T	C	T	C	0.944966	0.0425769	0.2664	FALSE	FALSE	FALSE	ebi-a-GCST90017040	14	44002036	0.0207872	14306	0.0392527	TRUE	44002036	14	2.51414e-06	0.200759	bbj-a-92	|| id:bbj-a-92	TRUE	reported	igd	2	TRUE	high
Biliary Tract Cancer	Genus Paraprevotella	rs72801253	T	C	T	C	2.57253	0.0214953	0.1153	FALSE	FALSE	FALSE	ebi-a-GCST90017040	10	56113231	0.0263176	14306	0.489929	TRUE	56113231	10	2.41068e-06	0.545542	bbj-a-92	|| id:bbj-a-92	TRUE	reported	igd	2	TRUE	high
Biliary Tract Cancer	Genus Paraprevotella	rs9553392	A	G	A	G	-0.427419	-0.0123893	0.1302	FALSE	FALSE	FALSE	ebi-a-GCST90017040	13	25223355	0.0225359	14306	0.491439	TRUE	25223355	13	1.23291e-06	0.0881226	bbj-a-92	|| id:bbj-a-92	TRUE	reported	igd	2	TRUE	high
Biliary Tract Cancer	Genus Paraprevotella	rs9834954	A	G	A	G	-0.35011	-0.0174638	0.6352	FALSE	FALSE	FALSE	ebi-a-GCST90017040	3	151287049	0.0173296	14306	0.327655	TRUE	151287049	3	6.57643e-06	0.0776822	bbj-a-92	|| id:bbj-a-92	TRUE	reported	igd	2	TRUE	high
Biliary Tract Cancer	Genus Ruminococcaceae UCG010	rs12411279	T	C	T	C	0.838711	0.0170206	0.0636	FALSE	FALSE	FALSE	ebi-a-GCST90017058	1	12298417	0.0294202	14306	0.629247	TRUE	12298417	1	6.01132e-06	0.18531	bbj-a-92	|| id:bbj-a-92	TRUE	reported	igd	2	TRUE	high
Biliary Tract Cancer	Genus Ruminococcaceae UCG010	rs142227790	T	C	T	C	0.457577	-0.00254779	0.168	FALSE	FALSE	FALSE	ebi-a-GCST90017058	6	153891744	0.0165375	14306	0.916516	TRUE	153891744	6	5.72387e-06	0.100869	bbj-a-92	|| id:bbj-a-92	TRUE	reported	igd	2	TRUE	high
Biliary Tract Cancer	Genus Ruminococcaceae UCG010	rs175870	G	A	G	A	-0.615851	-0.0110844	0.5775	FALSE	FALSE	FALSE	ebi-a-GCST90017058	6	151222506	0.0127831	14306	0.428605	TRUE	151222506	6	6.44065e-06	0.136511	bbj-a-92	|| id:bbj-a-92	TRUE	reported	igd	2	TRUE	high
Biliary Tract Cancer	Genus Ruminococcaceae UCG010	rs392572	G	A	G	A	-1.48791	-0.00888877	0.7187	FALSE	FALSE	FALSE	ebi-a-GCST90017058	15	47743625	0.0139787	14306	0.557417	TRUE	47743625	15	9.12074e-07	0.303054	bbj-a-92	|| id:bbj-a-92	TRUE	reported	igd	2	TRUE	high
Biliary Tract Cancer	Genus Ruminococcaceae UCG010	rs58062527	C	T	C	T	-0.36551	0.00183115	0.3738	FALSE	FALSE	FALSE	ebi-a-GCST90017058	2	105026282	0.0129556	14306	0.875595	TRUE	105026282	2	3.8539e-06	0.0791298	bbj-a-92	|| id:bbj-a-92	TRUE	reported	igd	2	TRUE	high
Biliary Tract Cancer	Genus Ruminococcaceae UCG010	rs6568658	T	C	T	C	0.625063	-0.00963248	0.5288	FALSE	FALSE	FALSE	ebi-a-GCST90017058	6	111170960	0.0125205	14306	0.443235	TRUE	111170960	6	5.95552e-06	0.138045	bbj-a-92	|| id:bbj-a-92	TRUE	reported	igd	2	TRUE	high
Biliary Tract Cancer	Genus Ruminococcaceae UCG010	rs7172538	C	A	C	A	0.411133	0.00872557	0.2326	FALSE	FALSE	FALSE	ebi-a-GCST90017058	15	83451169	0.0154613	14306	0.577037	TRUE	83451169	15	6.31873e-06	0.0910506	bbj-a-92	|| id:bbj-a-92	TRUE	reported	igd	2	TRUE	high
Biliary Tract Cancer	Genus Ruminococcaceae UCG010	rs72673027	T	C	T	C	0.944966	0.0149536	0.2664	FALSE	FALSE	FALSE	ebi-a-GCST90017058	14	44002036	0.0150323	14306	0.318714	TRUE	44002036	14	2.51414e-06	0.200759	bbj-a-92	|| id:bbj-a-92	TRUE	reported	igd	2	TRUE	high
Biliary Tract Cancer	Genus Ruminococcaceae UCG010	rs72801253	T	C	T	C	2.57253	0.0418811	0.1153	FALSE	FALSE	FALSE	ebi-a-GCST90017058	10	56113231	0.0190983	14306	0.0261246	TRUE	56113231	10	2.41068e-06	0.545542	bbj-a-92	|| id:bbj-a-92	TRUE	reported	igd	2	TRUE	high
Biliary Tract Cancer	Genus Ruminococcaceae UCG010	rs9553392	A	G	A	G	-0.427419	0.0124154	0.1302	FALSE	FALSE	FALSE	ebi-a-GCST90017058	13	25223355	0.0171321	14306	0.44308	TRUE	25223355	13	1.23291e-06	0.0881226	bbj-a-92	|| id:bbj-a-92	TRUE	reported	igd	2	TRUE	high
Biliary Tract Cancer	Genus Ruminococcaceae UCG010	rs9834954	A	G	A	G	-0.35011	-0.0121965	0.6352	FALSE	FALSE	FALSE	ebi-a-GCST90017058	3	151287049	0.01298	14306	0.350412	TRUE	151287049	3	6.57643e-06	0.0776822	bbj-a-92	|| id:bbj-a-92	TRUE	reported	igd	2	TRUE	high
